# Supplementary material for: Unique Habitual Food Intakes in the Gut Microbiota Cluster Associated with Type 2 Diabetes Mellitus
Source: Nutrients. 2021 Oct 27;13(11):3816. doi: 10.3390/nu13113816 (PMC8621098; doi:10.3390/nu13113816)
Supplement: Supplementary file 1 [file nutrients-13-03816-s001.zip]

Archive with 1 entries (1 files):
- nutrients-1440485-supplementary.pdf
